# Supplementary material for: Intrinsic over extrinsic: Species identity shapes spatial and interannual Mg/Ca patterns in Arctic marine calcifiers
Source: PLoS One. 2026 Mar 20;21(3):e0345703. doi: 10.1371/journal.pone.0345703 (PMC13004348; doi:10.1371/journal.pone.0345703)
Supplement: S1 Appendix — (XLSX) [file pone.0345703.s001.xlsx]

## Sheet: Arkusz 1
ICP
Sample_no	Species	Fjord	Site	Subsite	Latitude	Longitude	Panel/Rock	Depth	Year	Pojemnik no	Ca [ppm]	Mg [ppm]	CaCO3 [wt%]	MgCO3 [wt%]	Total	Ca [mol/kg]	Mg [mmol/kg]	Mg/Ca [mmol/mol]
482	Harmeria scutulata	Hornsund	H1	NA	77.0015536	15.5445379	A	0	2009	477-496	353808	13855	88.45	4.85	93.30	8.841	570	64.5
483	Harmeria scutulata	Hornsund	H1	NA	77.0015536	15.5445379	A	0	2009	477-496	351398	12803	87.85	4.48	92.33	8.781	527	60.0
484	Harmeria scutulata	Hornsund	H1	NA	77.0015536	15.5445379	A	0	2009	477-496	345456	12551	86.36	4.39	90.76	8.632	516	59.8
485	Harmeria scutulata	Hornsund	H1	NA	77.0015536	15.5445379	A	0	2009	477-496	340258	13489	85.06	4.72	89.79	8.502	555	65.3
486	Harmeria scutulata	Hornsund	H1	NA	77.0015536	15.5445379	A	0	2009	477-496	353710	13717	88.43	4.80	93.23	8.838	564	63.8
487	Harmeria scutulata	Hornsund	H1	NA	77.0015536	15.5445379	B	0	2009	477-496	342228	13509	85.56	4.73	90.28	8.551	556	65.0
488	Harmeria scutulata	Hornsund	H1	NA	77.0015536	15.5445379	B	0	2009	477-496	339769	13732	84.94	4.81	89.75	8.490	565	66.5
489	Harmeria scutulata	Hornsund	H1	NA	77.0015536	15.5445379	B	0	2009	477-496	344590	13966	86.15	4.89	91.04	8.610	574	66.7
490	Harmeria scutulata	Hornsund	H1	NA	77.0015536	15.5445379	B	0	2009	477-496	342266	14170	85.57	4.96	90.53	8.552	583	68.2
492	Harmeria scutulata	Hornsund	H1	NA	77.0015536	15.5445379	C	0	2009	477-496	353822	13430	88.46	4.70	93.16	8.841	552	62.5
493	Harmeria scutulata	Hornsund	H1	NA	77.0015536	15.5445379	C	0	2009	477-496	404308	16155	101.08	5.65	106.73	10.103	665	65.8
494	Harmeria scutulata	Hornsund	H1	NA	77.0015536	15.5445379	C	0	2009	477-496	354814	14647	88.70	5.13	93.83	8.866	603	68.0
495	Harmeria scutulata	Hornsund	H1	NA	77.0015536	15.5445379	C	0	2009	477-496	322053	13137	80.51	4.60	85.11	8.047	540	67.2
496	Harmeria scutulata	Hornsund	H1	NA	77.0015536	15.5445379	C	0	2009	477-496	348125	14154	87.03	4.95	91.99	8.699	582	66.9
477	Semibalanus balanoides	Hornsund	H1	NA	77.0015536	15.5445379	A	0	2009	477-496	388710	4506	97.18	1.58	98.75	9.713	185	19.1
478	Semibalanus balanoides	Hornsund	H1	NA	77.0015536	15.5445379	A	0	2009	477-496	343780	4264	85.94	1.49	87.44	8.590	175	20.4
479	Semibalanus balanoides	Hornsund	H1	NA	77.0015536	15.5445379	A	0	2009	477-496	361043	4229	90.26	1.48	91.74	9.022	174	19.3
480	Semibalanus balanoides	Hornsund	H1	NA	77.0015536	15.5445379	A	0	2009	477-496	354643	3893	88.66	1.36	90.02	8.862	160	18.1
124	Harmeria scutulata	Hornsund	H3	S1	76.951111	15.918333	A	6	2002	119-149	337443	14298	84.36	5.00	89.37	8.432	588	69.8
126	Harmeria scutulata	Hornsund	H3	S1	76.951111	15.918333	A	6	2002	119-149	339135	14590	84.78	5.11	89.89	8.474	600	70.8
127	Harmeria scutulata	Hornsund	H3	S1	76.951111	15.918333	A	6	2002	119-149	342683	14372	85.67	5.03	90.70	8.563	591	69.0
128	Harmeria scutulata	Hornsund	H3	S1	76.951111	15.918333	A	6	2002	119-149	302671	14394	75.67	5.04	80.71	7.563	592	78.3
139	Harmeria scutulata	Hornsund	H3	S1	76.951111	15.918333	B	6	2002	119-149	332145	13597	83.04	4.76	87.79	8.299	559	67.4
140	Harmeria scutulata	Hornsund	H3	S1	76.951111	15.918333	B	6	2002	119-149	306447	14363	76.61	5.03	81.64	7.657	591	77.2
143	Harmeria scutulata	Hornsund	H3	S1	76.951111	15.918333	B	6	2002	119-149	330517	14517	82.63	5.08	87.71	8.259	597	72.3
145	Harmeria scutulata	Hornsund	H3	S1	76.951111	15.918333	C	6	2002	119-149	317259	14427	79.31	5.05	84.36	7.928	593	74.9
146	Harmeria scutulata	Hornsund	H3	S1	76.951111	15.918333	C	6	2002	119-149	313054	21492	78.26	7.52	85.79	7.822	884	113.0
165	Harmeria scutulata	Hornsund	H3	S2	76.951111	15.918333	A	6	2002	150-179	308204	18944	77.05	6.63	83.68	7.701	779	101.2
168	Harmeria scutulata	Hornsund	H3	S2	76.951111	15.918333	A	6	2002	150-179	318731	13071	79.68	4.57	84.26	7.964	538	67.5
170	Harmeria scutulata	Hornsund	H3	S2	76.951111	15.918333	B	6	2002	150-179	352269	14316	88.07	5.01	93.08	8.802	589	66.9
171	Harmeria scutulata	Hornsund	H3	S2	76.951111	15.918333	B	6	2002	150-179	341892	21197	85.47	7.42	92.89	8.543	872	102.1
173	Harmeria scutulata	Hornsund	H3	S2	76.951111	15.918333	B	6	2002	150-179	320603	14136	80.15	4.95	85.10	8.011	581	72.6
175	Harmeria scutulata	Hornsund	H3	S2	76.951111	15.918333	C	6	2002	150-179	337100	13416	84.27	4.70	88.97	8.423	552	65.5
176	Harmeria scutulata	Hornsund	H3	S2	76.951111	15.918333	C	6	2002	150-179	345754	18179	86.44	6.36	92.80	8.640	748	86.6
177	Harmeria scutulata	Hornsund	H3	S2	76.951111	15.918333	C	6	2002	150-179	342828	15754	85.71	5.51	91.22	8.566	648	75.7
178	Harmeria scutulata	Hornsund	H3	S2	76.951111	15.918333	C	6	2002	150-179	364934	14639	91.23	5.12	96.36	9.119	602	66.0
179	Harmeria scutulata	Hornsund	H3	S2	76.951111	15.918333	C	6	2002	150-179	360623	13993	90.16	4.90	95.05	9.011	576	63.9
119	Semibalanus balanoides	Hornsund	H3	S1	76.951111	15.918333	A	6	2002	119-149	366439	5326	91.61	1.86	93.47	9.156	219	23.9
120	Semibalanus balanoides	Hornsund	H3	S1	76.951111	15.918333	A	6	2002	119-149	376694	5612	94.17	1.96	96.14	9.413	231	24.5
121	Semibalanus balanoides	Hornsund	H3	S1	76.951111	15.918333	A	6	2002	119-149	338104	5249	84.53	1.84	86.36	8.448	216	25.6
122	Semibalanus balanoides	Hornsund	H3	S1	76.951111	15.918333	A	6	2002	119-149	359820	4120	89.96	1.44	91.40	8.991	169	18.9
129	Semibalanus balanoides	Hornsund	H3	S1	76.951111	15.918333	B	6	2002	119-149	379546	4376	94.89	1.53	96.42	9.484	180	19.0
130	Semibalanus balanoides	Hornsund	H3	S1	76.951111	15.918333	B	6	2002	119-149	329402	7500	82.35	2.62	84.98	8.231	309	37.5
131	Semibalanus balanoides	Hornsund	H3	S1	76.951111	15.918333	B	6	2002	119-149	393892	3888	98.47	1.36	99.83	9.842	160	16.2
133	Semibalanus balanoides	Hornsund	H3	S1	76.951111	15.918333	B	6	2002	119-149	395513	6466	98.88	2.26	101.14	9.883	266	26.9
135	Semibalanus balanoides	Hornsund	H3	S1	76.951111	15.918333	C	6	2002	119-149	361542	4682	90.39	1.64	92.02	9.034	193	21.3
136	Semibalanus balanoides	Hornsund	H3	S1	76.951111	15.918333	C	6	2002	119-149	327035	6252	81.76	2.19	83.95	8.172	257	31.5
137	Semibalanus balanoides	Hornsund	H3	S1	76.951111	15.918333	C	6	2002	119-149	357834	5239	89.46	1.83	91.29	8.941	216	24.1
150	Semibalanus balanoides	Hornsund	H3	S2	76.951111	15.918333	A	6	2002	150-179	387360	4073	96.84	1.43	98.27	9.679	168	17.3
151	Semibalanus balanoides	Hornsund	H3	S2	76.951111	15.918333	A	6	2002	150-179	351395	6531	87.85	2.29	90.13	8.780	269	30.6
153	Semibalanus balanoides	Hornsund	H3	S2	76.951111	15.918333	A	6	2002	150-179	348308	6022	87.08	2.11	89.18	8.703	248	28.5
154	Semibalanus balanoides	Hornsund	H3	S2	76.951111	15.918333	A	6	2002	150-179	351035	4750	87.76	1.66	89.42	8.771	195	22.3
155	Semibalanus balanoides	Hornsund	H3	S2	76.951111	15.918333	B	6	2002	150-179	334237	7425	83.56	2.60	86.16	8.352	305	36.6
156	Semibalanus balanoides	Hornsund	H3	S2	76.951111	15.918333	B	6	2002	150-179	384131	5646	96.03	1.98	98.01	9.598	232	24.2
157	Semibalanus balanoides	Hornsund	H3	S2	76.951111	15.918333	B	6	2002	150-179	338530	6502	84.63	2.28	86.91	8.459	267	31.6
158	Semibalanus balanoides	Hornsund	H3	S2	76.951111	15.918333	B	6	2002	150-179	376097	5476	94.02	1.92	95.94	9.398	225	24.0
159	Semibalanus balanoides	Hornsund	H3	S2	76.951111	15.918333	B	6	2002	150-179	318809	5798	79.70	2.03	81.73	7.966	238	29.9
160	Semibalanus balanoides	Hornsund	H3	S2	76.951111	15.918333	C	6	2002	150-179	366016	4182	91.50	1.46	92.97	9.146	172	18.8
161	Semibalanus balanoides	Hornsund	H3	S2	76.951111	15.918333	C	6	2002	150-179	382983	6175	95.75	2.16	97.91	9.570	254	26.5
163	Semibalanus balanoides	Hornsund	H3	S2	76.951111	15.918333	C	6	2002	150-179	386835	5646	96.71	1.98	98.68	9.666	232	24.0
12	Harmeria scutulata	Isfjorden	S2	NA	78.183889	15.135278	C	6	2005	1	331412	12258	82.85	4.29	87.14	8.281	504	60.9
13	Harmeria scutulata	Isfjorden	S2	NA	78.183889	15.135278	C	6	2005	1	329244	12482	82.31	4.37	86.68	8.227	513	62.4
15	Harmeria scutulata	Isfjorden	S2	NA	78.183889	15.135278	C	6	2005	1	312228	11670	78.06	4.08	82.14	7.802	480	61.5
113	Harmeria scutulata	Isfjorden	S2	NA	78.183889	15.135278	C	6	2006	3	329413	14998	82.35	5.25	87.60	8.231	617	75.0
114	Harmeria scutulata	Isfjorden	S2	NA	78.183889	15.135278	C	6	2006	3	346909	16317	86.73	5.71	92.44	8.668	671	77.4
115	Harmeria scutulata	Isfjorden	S2	NA	78.183889	15.135278	C	6	2006	3	333878	14099	83.47	4.93	88.40	8.343	580	69.5
116	Harmeria scutulata	Isfjorden	S2	NA	78.183889	15.135278	C	6	2006	3	334946	15216	83.74	5.33	89.06	8.369	626	74.8
571	Harmeria scutulata	Isfjorden	S2	NA	78.183889	15.135278	C	6	2007	5	323172	14368	80.79	5.03	85.82	8.075	591	73.2
572	Harmeria scutulata	Isfjorden	S2	NA	78.183889	15.135278	C	6	2007	5	323536	14599	80.88	5.11	85.99	8.084	601	74.3
573	Harmeria scutulata	Isfjorden	S2	NA	78.183889	15.135278	C	6	2007	5	327318	14767	81.83	5.17	87.00	8.179	607	74.3
574	Harmeria scutulata	Isfjorden	S2	NA	78.183889	15.135278	C	6	2007	x	319376	14939	79.84	5.23	85.07	7.980	615	77.0
575	Harmeria scutulata	Isfjorden	S2	NA	78.183889	15.135278	C	6	2007	x	317918	14148	79.48	4.95	84.43	7.944	582	73.3
658	Harmeria scutulata	Isfjorden	S2	NA	78.183889	15.135278	A	6	2008	644-662	358854	14525	89.71	5.08	94.80	8.967	597	66.6
659	Harmeria scutulata	Isfjorden	S2	NA	78.183889	15.135278	A	6	2008	644-662	323727	14477	80.93	5.07	86.00	8.089	596	73.6
660	Harmeria scutulata	Isfjorden	S2	NA	78.183889	15.135278	A	6	2008	644-662	328720	14348	82.18	5.02	87.20	8.214	590	71.9
661	Harmeria scutulata	Isfjorden	S2	NA	78.183889	15.135278	A	6	2008	644-662	364540	15690	91.13	5.49	96.63	9.109	645	70.9
662	Harmeria scutulata	Isfjorden	S2	NA	78.183889	15.135278	A	6	2008	644-662	323522	14928	80.88	5.22	86.11	8.084	614	76.0
681	Harmeria scutulata	Isfjorden	S1	NA	78.201944	15.233611	NA	6	2009	674-693	317004	12292	79.25	4.30	83.55	7.921	506	63.8
682	Harmeria scutulata	Isfjorden	S1	NA	78.201944	15.233611	NA	6	2009	674-693	326535	14147	81.63	4.95	86.59	8.159	582	71.3
683	Harmeria scutulata	Isfjorden	S1	NA	78.201944	15.233611	NA	6	2009	674-693	310135	14144	77.53	4.95	82.48	7.749	582	75.1
684	Harmeria scutulata	Isfjorden	S1	NA	78.201944	15.233611	NA	6	2009	674-693	314441	14301	78.61	5.01	83.62	7.857	588	74.9
685	Harmeria scutulata	Isfjorden	S1	NA	78.201944	15.233611	NA	6	2009	674-693	326665	14027	81.67	4.91	86.58	8.163	577	70.7
48	Paradexiospira violacea	Isfjorden	S1	NA	78.201944	15.233611	A	6	2005	2	316018	12273	79.00	4.30	83.30	7.897	505	63.9
84	Paradexiospira violacea	Isfjorden	S1	NA	78.201944	15.233611	A	6	2006	3	380388	13504	95.10	4.73	99.82	9.505	555	58.4
85	Paradexiospira violacea	Isfjorden	S1	NA	78.201944	15.233611	A	6	2006	3	371877	14495	92.97	5.07	98.04	9.292	596	64.2
86	Paradexiospira violacea	Isfjorden	S1	NA	78.201944	15.233611	A	6	2006	3	385398	15090	96.35	5.28	101.63	9.630	621	64.5
89	Paradexiospira violacea	Isfjorden	S1	NA	78.201944	15.233611	A	6	2006	3	366846	15342	91.71	5.37	97.08	9.167	631	68.8
512	Paradexiospira violacea	Isfjorden	S2	NA	78.183889	15.135278	C	6	2006	3	380711	12661	95.18	4.43	99.61	9.513	521	54.7
513	Paradexiospira violacea	Isfjorden	S2	NA	78.183889	15.135278	C	6	2006	3	402995	13493	100.75	4.72	105.47	10.070	555	55.1
515	Paradexiospira violacea	Isfjorden	S2	NA	78.183889	15.135278	C	6	2006	3	358643	14319	89.66	5.01	94.67	8.962	589	65.7
516	Paradexiospira violacea	Isfjorden	S2	NA	78.183889	15.135278	C	6	2006	3	354541	13410	88.64	4.69	93.33	8.859	552	62.3
517	Paradexiospira violacea	Isfjorden	S2	NA	78.183889	15.135278	C	6	2006	3	383959	16263	95.99	5.69	101.68	9.594	669	69.7
537	Paradexiospira violacea	Isfjorden	S1	NA	78.201944	15.233611	C	6	2007	4	386098	15594	96.52	5.46	101.98	9.648	641	66.5
538	Paradexiospira violacea	Isfjorden	S1	NA	78.201944	15.233611	C	6	2007	4	384114	14751	96.03	5.16	101.19	9.598	607	63.2
539	Paradexiospira violacea	Isfjorden	S1	NA	78.201944	15.233611	C	6	2007	4	367625	17441	91.91	6.10	98.01	9.186	717	78.1
540	Paradexiospira violacea	Isfjorden	S1	NA	78.201944	15.233611	C	6	2007	4	389426	16060	97.36	5.62	102.98	9.731	661	67.9
541	Paradexiospira violacea	Isfjorden	S1	NA	78.201944	15.233611	C	6	2007	4	359077	17085	89.77	5.98	95.75	8.972	703	78.3
542	Paradexiospira violacea	Isfjorden	S1	NA	78.201944	15.233611	C	6	2007	4	356288	16216	89.07	5.68	94.75	8.903	667	74.9
577	Paradexiospira violacea	Isfjorden	S2	NA	78.183889	15.135278	C	6	2007	x	392646	14646	98.16	5.13	103.29	9.811	602	61.4
578	Paradexiospira violacea	Isfjorden	S2	NA	78.183889	15.135278	C	6	2007	x	341352	16358	85.34	5.73	91.06	8.530	673	78.9
580	Paradexiospira violacea	Isfjorden	S2	NA	78.183889	15.135278	C	6	2007	x	362613	15884	90.65	5.56	96.21	9.061	653	72.1
651	Paradexiospira violacea	Isfjorden	S2	NA	78.183889	15.135278	A	6	2008	644-662	333683	14061	83.42	4.92	88.34	8.338	578	69.4
652	Paradexiospira violacea	Isfjorden	S2	NA	78.183889	15.135278	A	6	2008	644-662	353410	14067	88.35	4.92	93.28	8.831	579	65.5
653	Paradexiospira violacea	Isfjorden	S2	NA	78.183889	15.135278	A	6	2008	644-662	335959	13111	83.99	4.59	88.58	8.395	539	64.2
654	Paradexiospira violacea	Isfjorden	S2	NA	78.183889	15.135278	A	6	2008	644-662	352629	14232	88.16	4.98	93.14	8.811	585	66.4
655	Paradexiospira violacea	Isfjorden	S2	NA	78.183889	15.135278	A	6	2008	644-662	365717	14237	91.43	4.98	96.41	9.138	586	64.1
656	Paradexiospira violacea	Isfjorden	S2	NA	78.183889	15.135278	A	6	2008	644-662	335080	13909	83.77	4.87	88.64	8.373	572	68.3
689	Paradexiospira violacea	Isfjorden	S1	NA	78.201944	15.233611	NA	6	2009	674-693	352547	15610	88.14	5.46	93.60	8.809	642	72.9
690	Paradexiospira violacea	Isfjorden	S1	NA	78.201944	15.233611	NA	6	2009	674-693	320928	15483	80.23	5.42	85.65	8.019	637	79.4
691	Paradexiospira violacea	Isfjorden	S1	NA	78.201944	15.233611	NA	6	2009	674-693	337468	15842	84.37	5.54	89.91	8.432	652	77.3
693	Paradexiospira violacea	Isfjorden	S1	NA	78.201944	15.233611	NA	6	2009	674-693	344735	15824	86.18	5.54	91.72	8.614	651	75.6
6	Semibalanus balanoides	Isfjorden	S2	NA	78.183889	15.135278	C	6	2005	1	364553	2979	91.14	1.04	92.18	9.109	123	13.5
7	Semibalanus balanoides	Isfjorden	S2	NA	78.183889	15.135278	C	6	2005	1	341312	3211	85.33	1.12	86.45	8.529	132	15.5
73	Semibalanus balanoides	Isfjorden	S1	NA	78.201944	15.233611	A	6	2006	2	366603	10550	91.65	3.69	95.34	9.160	434	47.4
106	Semibalanus balanoides	Isfjorden	S2	NA	78.183889	15.135278	C	6	2006	3	345707	6687	86.43	2.34	88.77	8.638	275	31.8
107	Semibalanus balanoides	Isfjorden	S2	NA	78.183889	15.135278	C	6	2006	3	369603	7659	92.40	2.68	95.08	9.235	315	34.1
108	Semibalanus balanoides	Isfjorden	S2	NA	78.183889	15.135278	C	6	2006	3	327345	7495	81.84	2.62	84.46	8.180	308	37.7
109	Semibalanus balanoides	Isfjorden	S2	NA	78.183889	15.135278	C	6	2006	3	353059	7479	88.26	2.62	90.88	8.822	308	34.9
110	Semibalanus balanoides	Isfjorden	S2	NA	78.183889	15.135278	C	6	2006	3	333850	8572	83.46	3.00	86.46	8.342	353	42.3
530	Semibalanus balanoides	Isfjorden	S1	NA	78.201944	15.233611	C	6	2007	4	328465	7920	82.12	2.77	84.89	8.208	326	39.7
531	Semibalanus balanoides	Isfjorden	S1	NA	78.201944	15.233611	C	6	2007	4	355772	7225	88.94	2.53	91.47	8.890	297	33.4
532	Semibalanus balanoides	Isfjorden	S1	NA	78.201944	15.233611	C	6	2007	4	363157	6744	90.79	2.36	93.15	9.074	277	30.6
533	Semibalanus balanoides	Isfjorden	S1	NA	78.201944	15.233611	C	6	2007	4	354660	6747	88.67	2.36	91.03	8.862	278	31.3
534	Semibalanus balanoides	Isfjorden	S1	NA	78.201944	15.233611	C	6	2007	4	373515	6271	93.38	2.19	95.57	9.333	258	27.6
535	Semibalanus balanoides	Isfjorden	S1	NA	78.201944	15.233611	C	6	2007	4	375756	5847	93.94	2.05	95.99	9.389	241	25.6
536	Semibalanus balanoides	Isfjorden	S1	NA	78.201944	15.233611	C	6	2007	4	356745	6762	89.19	2.37	91.55	8.914	278	31.2
563	Semibalanus balanoides	Isfjorden	S2	NA	78.183889	15.135278	C	6	2007	5	323670	7900	80.92	2.77	83.68	8.088	325	40.2
564	Semibalanus balanoides	Isfjorden	S2	NA	78.183889	15.135278	C	6	2007	5	414842	7081	103.71	2.48	106.19	10.366	291	28.1
565	Semibalanus balanoides	Isfjorden	S2	NA	78.183889	15.135278	C	6	2007	5	327536	7687	81.88	2.69	84.57	8.184	316	38.6
566	Semibalanus balanoides	Isfjorden	S2	NA	78.183889	15.135278	C	6	2007	5	344375	5428	86.09	1.90	87.99	8.605	223	25.9
567	Semibalanus balanoides	Isfjorden	S2	NA	78.183889	15.135278	C	6	2007	5	344071	5906	86.02	2.07	88.08	8.597	243	28.3
568	Semibalanus balanoides	Isfjorden	S2	NA	78.183889	15.135278	C	6	2007	5	376657	4519	94.16	1.58	95.75	9.412	186	19.8
569	Semibalanus balanoides	Isfjorden	S2	NA	78.183889	15.135278	C	6	2007	5	346618	6379	86.65	2.23	88.89	8.661	262	30.3
644	Semibalanus balanoides	Isfjorden	S2	NA	78.183889	15.135278	A	6	2008	644-662	356374	7323	89.09	2.56	91.66	8.905	301	33.8
645	Semibalanus balanoides	Isfjorden	S2	NA	78.183889	15.135278	A	6	2008	644-662	362245	8805	90.56	3.08	93.64	9.052	362	40.0
646	Semibalanus balanoides	Isfjorden	S2	NA	78.183889	15.135278	A	6	2008	644-662	331080	9034	82.77	3.16	85.93	8.273	372	44.9
647	Semibalanus balanoides	Isfjorden	S2	NA	78.183889	15.135278	A	6	2008	644-662	328472	6594	82.12	2.31	84.43	8.208	271	33.0
648	Semibalanus balanoides	Isfjorden	S2	NA	78.183889	15.135278	A	6	2008	644-662	359738	8624	89.93	3.02	92.95	8.989	355	39.5
649	Semibalanus balanoides	Isfjorden	S2	NA	78.183889	15.135278	A	6	2008	644-662	332959	8716	83.24	3.05	86.29	8.320	359	43.1
650	Semibalanus balanoides	Isfjorden	S2	NA	78.183889	15.135278	A	6	2008	644-662	356403	4779	89.10	1.67	90.77	8.906	197	22.1
677	Semibalanus balanoides	Isfjorden	S1	NA	78.201944	15.233611	NA	6	2009	674-693	352560	4139	88.14	1.45	89.59	8.810	170	19.3
678	Semibalanus balanoides	Isfjorden	S1	NA	78.201944	15.233611	NA	6	2009	674-693	319247	5670	79.81	1.98	81.80	7.977	233	29.2
714	Semibalanus balanoides	Isfjorden	S2	NA	78.183889	15.135278	NA	6	2009	712-731	384415	6459	96.10	2.26	98.36	9.606	266	27.7
716	Semibalanus balanoides	Isfjorden	S2	NA	78.183889	15.135278	NA	6	2009	712-731	379220	3710	94.80	1.30	96.10	9.476	153	16.1
257	Harmeria scutulata	Kongsfjorden	K2	S1	78.984722	11.969167	A	6	2002	257-288	362269	14442	90.57	5.05	95.62	9.052	594	65.6
258	Harmeria scutulata	Kongsfjorden	K2	S1	78.984722	11.969167	A	6	2002	257-288	368944	12185	92.24	4.26	96.50	9.219	501	54.4
260	Harmeria scutulata	Kongsfjorden	K2	S1	78.984722	11.969167	A	6	2002	257-288	368079	14928	92.02	5.22	97.24	9.197	614	66.8
261	Harmeria scutulata	Kongsfjorden	K2	S1	78.984722	11.969167	A	6	2002	257-288	354392	13855	88.60	4.85	93.45	8.855	570	64.4
262	Harmeria scutulata	Kongsfjorden	K2	S1	78.984722	11.969167	B	6	2002	257-288	373139	15679	93.28	5.49	98.77	9.324	645	69.2
263	Harmeria scutulata	Kongsfjorden	K2	S1	78.984722	11.969167	B	6	2002	257-288	380767	17557	95.19	6.14	101.34	9.514	722	75.9
264	Harmeria scutulata	Kongsfjorden	K2	S1	78.984722	11.969167	B	6	2002	257-288	369758	15833	92.44	5.54	97.98	9.239	651	70.5
265	Harmeria scutulata	Kongsfjorden	K2	S1	78.984722	11.969167	B	6	2002	257-288	367874	16146	91.97	5.65	97.62	9.192	664	72.3
266	Harmeria scutulata	Kongsfjorden	K2	S1	78.984722	11.969167	B	6	2002	257-288	360600	14988	90.15	5.25	95.40	9.011	617	68.4
272	Harmeria scutulata	Kongsfjorden	K2	S1	78.984722	11.969167	C	6	2002	257-288	369134	14245	92.28	4.99	97.27	9.224	586	63.5
273	Harmeria scutulata	Kongsfjorden	K2	S1	78.984722	11.969167	C	6	2002	257-288	372699	14589	93.17	5.11	98.28	9.313	600	64.4
274	Harmeria scutulata	Kongsfjorden	K2	S1	78.984722	11.969167	C	6	2002	257-288	377426	14406	94.36	5.04	99.40	9.431	593	62.8
275	Harmeria scutulata	Kongsfjorden	K2	S1	78.984722	11.969167	C	6	2002	257-288	359114	14233	89.78	4.98	94.76	8.973	585	65.2
276	Harmeria scutulata	Kongsfjorden	K2	S1	78.984722	11.969167	C	6	2002	257-288	383195	14393	95.80	5.04	100.84	9.575	592	61.8
399	Harmeria scutulata	Kongsfjorden	K2	S2	78.984722	11.969167	A	6	2002	394-428	328970	21013	82.24	7.35	89.60	8.220	864	105.2
400	Harmeria scutulata	Kongsfjorden	K2	S2	78.984722	11.969167	A	6	2002	394-428	337667	15466	84.42	5.41	89.83	8.437	636	75.4
401	Harmeria scutulata	Kongsfjorden	K2	S2	78.984722	11.969167	A	6	2002	394-428	369050	13788	92.26	4.83	97.09	9.222	567	61.5
402	Harmeria scutulata	Kongsfjorden	K2	S2	78.984722	11.969167	A	6	2002	394-428	351576	13933	87.89	4.88	92.77	8.785	573	65.2
403	Harmeria scutulata	Kongsfjorden	K2	S2	78.984722	11.969167	A	6	2002	394-428	357005	14001	89.25	4.90	94.15	8.921	576	64.6
404	Harmeria scutulata	Kongsfjorden	K2	S2	78.984722	11.969167	B	6	2002	394-428	360137	13895	90.03	4.86	94.90	8.999	572	63.5
405	Harmeria scutulata	Kongsfjorden	K2	S2	78.984722	11.969167	B	6	2002	394-428	354229	13337	88.56	4.67	93.23	8.851	549	62.0
406	Harmeria scutulata	Kongsfjorden	K2	S2	78.984722	11.969167	B	6	2002	394-428	363917	13491	90.98	4.72	95.70	9.093	555	61.0
407	Harmeria scutulata	Kongsfjorden	K2	S2	78.984722	11.969167	B	6	2002	394-428	364300	13086	91.07	4.58	95.66	9.103	538	59.1
408	Harmeria scutulata	Kongsfjorden	K2	S2	78.984722	11.969167	B	6	2002	394-428	347510	13744	86.88	4.81	91.69	8.683	565	65.1
419	Harmeria scutulata	Kongsfjorden	K2	S2	78.984722	11.969167	C	6	2002	394-428	360854	14273	90.21	5.00	95.21	9.017	587	65.1
420	Harmeria scutulata	Kongsfjorden	K2	S2	78.984722	11.969167	C	6	2002	394-428	364999	13954	91.25	4.88	96.13	9.120	574	62.9
421	Harmeria scutulata	Kongsfjorden	K2	S2	78.984722	11.969167	C	6	2002	394-428	353482	14316	88.37	5.01	93.38	8.833	589	66.7
422	Harmeria scutulata	Kongsfjorden	K2	S2	78.984722	11.969167	C	6	2002	394-428	348002	13241	87.00	4.63	91.63	8.696	545	62.6
277	Paradexiospira violacea	Kongsfjorden	K2	S1	78.984722	11.969167	A	6	2002	257-288	383000	16123	95.75	5.64	101.39	9.570	663	69.3
278	Paradexiospira violacea	Kongsfjorden	K2	S1	78.984722	11.969167	A	6	2002	257-288	391808	15437	97.95	5.40	103.35	9.790	635	64.9
279	Paradexiospira violacea	Kongsfjorden	K2	S1	78.984722	11.969167	A	6	2002	257-288	388626	14737	97.16	5.16	102.31	9.711	606	62.4
280	Paradexiospira violacea	Kongsfjorden	K2	S1	78.984722	11.969167	A	6	2002	257-288	389850	16124	97.46	5.64	103.11	9.741	663	68.1
281	Paradexiospira violacea	Kongsfjorden	K2	S1	78.984722	11.969167	A	6	2002	257-288	404189	14341	101.05	5.02	106.07	10.100	590	58.4
286	Paradexiospira violacea	Kongsfjorden	K2	S1	78.984722	11.969167	C	6	2002	257-288	394421	15360	98.61	5.38	103.98	9.856	632	64.1
287	Paradexiospira violacea	Kongsfjorden	K2	S1	78.984722	11.969167	C	6	2002	257-288	376264	14990	94.07	5.25	99.31	9.402	617	65.6
288	Paradexiospira violacea	Kongsfjorden	K2	S1	78.984722	11.969167	C	6	2002	257-288	378748	17095	94.69	5.98	100.67	9.464	703	74.3
289	Paradexiospira violacea	Kongsfjorden	K2	S1	78.984722	11.969167	C	6	2002	289-300	329802	15413	82.45	5.39	87.84	8.241	634	76.9
290	Paradexiospira violacea	Kongsfjorden	K2	S1	78.984722	11.969167	C	6	2002	289-300	388545	14239	97.14	4.98	102.12	9.709	586	60.3
296	Paradexiospira violacea	Kongsfjorden	K2	S1	78.984722	11.969167	D	6	2002	289-300	388941	14963	97.24	5.24	102.47	9.719	616	63.3
297	Paradexiospira violacea	Kongsfjorden	K2	S1	78.984722	11.969167	D	6	2002	289-300	398436	12759	99.61	4.47	104.07	9.956	525	52.7
298	Paradexiospira violacea	Kongsfjorden	K2	S1	78.984722	11.969167	D	6	2002	289-300	400076	12440	100.02	4.35	104.37	9.997	512	51.2
300	Paradexiospira violacea	Kongsfjorden	K2	S1	78.984722	11.969167	D	6	2002	289-300	397883	13779	99.47	4.82	104.29	9.942	567	57.0
301	Paradexiospira violacea	Kongsfjorden	K3	S1	78.968056	11.485556	A	6	2002	301-321	378810	14529	94.70	5.09	99.79	9.466	598	63.1
302	Paradexiospira violacea	Kongsfjorden	K3	S1	78.968056	11.485556	A	6	2002	301-321	365451	15539	91.36	5.44	96.80	9.132	639	70.0
303	Paradexiospira violacea	Kongsfjorden	K3	S1	78.968056	11.485556	A	6	2002	301-321	375559	14705	93.89	5.15	99.04	9.384	605	64.5
304	Paradexiospira violacea	Kongsfjorden	K3	S1	78.968056	11.485556	A	6	2002	301-321	356437	14358	89.11	5.03	94.13	8.906	591	66.3
305	Paradexiospira violacea	Kongsfjorden	K3	S1	78.968056	11.485556	A	6	2002	301-321	356588	16707	89.15	5.85	94.99	8.910	687	77.1
306	Paradexiospira violacea	Kongsfjorden	K3	S1	78.968056	11.485556	B	6	2002	301-321	388219	15198	97.05	5.32	102.37	9.701	625	64.4
307	Paradexiospira violacea	Kongsfjorden	K3	S1	78.968056	11.485556	B	6	2002	301-321	396216	12549	99.05	4.39	103.45	9.900	516	52.1
308	Paradexiospira violacea	Kongsfjorden	K3	S1	78.968056	11.485556	B	6	2002	301-321	369598	15451	92.40	5.41	97.81	9.235	636	68.8
309	Paradexiospira violacea	Kongsfjorden	K3	S1	78.968056	11.485556	B	6	2002	301-321	385074	13597	96.27	4.76	101.03	9.622	559	58.1
310	Paradexiospira violacea	Kongsfjorden	K3	S1	78.968056	11.485556	B	6	2002	301-321	390392	13897	97.60	4.86	102.46	9.755	572	58.6
312	Paradexiospira violacea	Kongsfjorden	K3	S1	78.968056	11.485556	C	6	2002	301-321	376625	14870	94.16	5.20	99.36	9.411	612	65.0
313	Paradexiospira violacea	Kongsfjorden	K3	S1	78.968056	11.485556	C	6	2002	301-321	352759	22577	88.19	7.90	96.09	8.815	929	105.4
314	Paradexiospira violacea	Kongsfjorden	K3	S1	78.968056	11.485556	C	6	2002	301-321	377043	15297	94.26	5.35	99.61	9.421	629	66.8
315	Paradexiospira violacea	Kongsfjorden	K3	S1	78.968056	11.485556	C	6	2002	301-321	375350	13825	93.84	4.84	98.68	9.379	569	60.6
316	Paradexiospira violacea	Kongsfjorden	K3	S1	78.968056	11.485556	C	6	2002	301-321	363557	14958	90.89	5.24	96.12	9.084	615	67.7
394	Paradexiospira violacea	Kongsfjorden	K2	S2	78.984722	11.969167	A	6	2002	394-428	368022	12752	92.01	4.46	96.47	9.196	525	57.0
395	Paradexiospira violacea	Kongsfjorden	K2	S2	78.984722	11.969167	A	6	2002	394-428	341493	13432	85.37	4.70	90.07	8.533	553	64.8
396	Paradexiospira violacea	Kongsfjorden	K2	S2	78.984722	11.969167	A	6	2002	394-428	380693	12049	95.17	4.22	99.39	9.513	496	52.1
397	Paradexiospira violacea	Kongsfjorden	K2	S2	78.984722	11.969167	A	6	2002	394-428	383394	11832	95.85	4.14	99.99	9.580	487	50.8
398	Paradexiospira violacea	Kongsfjorden	K2	S2	78.984722	11.969167	A	6	2002	394-428	387555	12671	96.89	4.43	101.32	9.684	521	53.8
409	Paradexiospira violacea	Kongsfjorden	K2	S2	78.984722	11.969167	B	6	2002	394-428	374161	13143	93.54	4.60	98.14	9.349	541	57.8
410	Paradexiospira violacea	Kongsfjorden	K2	S2	78.984722	11.969167	B	6	2002	394-428	367710	15216	91.93	5.33	97.25	9.188	626	68.1
411	Paradexiospira violacea	Kongsfjorden	K2	S2	78.984722	11.969167	B	6	2002	394-428	370481	12810	92.62	4.48	97.10	9.257	527	56.9
412	Paradexiospira violacea	Kongsfjorden	K2	S2	78.984722	11.969167	B	6	2002	394-428	380329	12698	95.08	4.44	99.53	9.503	522	55.0
414	Paradexiospira violacea	Kongsfjorden	K2	S2	78.984722	11.969167	C	6	2002	394-428	372509	11202	93.13	3.92	97.05	9.308	461	49.5
415	Paradexiospira violacea	Kongsfjorden	K2	S2	78.984722	11.969167	C	6	2002	394-428	382888	11694	95.72	4.09	99.81	9.567	481	50.3
416	Paradexiospira violacea	Kongsfjorden	K2	S2	78.984722	11.969167	C	6	2002	394-428	360182	12589	90.05	4.41	94.45	9.000	518	57.5
417	Paradexiospira violacea	Kongsfjorden	K2	S2	78.984722	11.969167	C	6	2002	394-428	373413	13234	93.35	4.63	97.99	9.331	544	58.3
418	Paradexiospira violacea	Kongsfjorden	K2	S2	78.984722	11.969167	C	6	2002	394-428	372718	12073	93.18	4.23	97.40	9.313	497	53.3
267	Semibalanus balanoides	Kongsfjorden	K2	S1	78.984722	11.969167	A	6	2002	257-288	356802	7294	89.20	2.55	91.75	8.916	300	33.7
268	Semibalanus balanoides	Kongsfjorden	K2	S1	78.984722	11.969167	A	6	2002	257-288	347069	9856	86.77	3.45	90.22	8.672	405	46.7
270	Semibalanus balanoides	Kongsfjorden	K2	S1	78.984722	11.969167	A	6	2002	257-288	353525	6219	88.38	2.18	90.56	8.834	256	29.0
282	Semibalanus balanoides	Kongsfjorden	K2	S1	78.984722	11.969167	B	6	2002	257-288	405472	7225	101.37	2.53	103.90	10.132	297	29.3
283	Semibalanus balanoides	Kongsfjorden	K2	S1	78.984722	11.969167	B	6	2002	257-288	394953	11363	98.74	3.98	102.72	9.869	467	47.4
284	Semibalanus balanoides	Kongsfjorden	K2	S1	78.984722	11.969167	B	6	2002	257-288	375339	7547	93.83	2.64	96.48	9.379	310	33.1
285	Semibalanus balanoides	Kongsfjorden	K2	S1	78.984722	11.969167	B	6	2002	257-288	410268	4515	102.57	1.58	104.15	10.252	186	18.1
291	Semibalanus balanoides	Kongsfjorden	K2	S1	78.984722	11.969167	C	6	2002	289-300	360339	7226	90.08	2.53	92.61	9.004	297	33.0
292	Semibalanus balanoides	Kongsfjorden	K2	S1	78.984722	11.969167	C	6	2002	289-300	321603	7498	80.40	2.62	83.03	8.036	308	38.4
293	Semibalanus balanoides	Kongsfjorden	K2	S1	78.984722	11.969167	C	6	2002	289-300	379498	6751	94.87	2.36	97.24	9.483	278	29.3
294	Semibalanus balanoides	Kongsfjorden	K2	S1	78.984722	11.969167	C	6	2002	289-300	362846	5845	90.71	2.05	92.76	9.067	240	26.5
295	Semibalanus balanoides	Kongsfjorden	K2	S1	78.984722	11.969167	C	6	2002	289-300	333494	5860	83.37	2.05	85.42	8.333	241	28.9
318	Semibalanus balanoides	Kongsfjorden	K3	S1	78.968056	11.485556	A	6	2002	301-321	365734	13854	91.43	4.85	96.28	9.139	570	62.4
319	Semibalanus balanoides	Kongsfjorden	K3	S1	78.968056	11.485556	A	6	2002	301-321	336521	6964	84.13	2.44	86.57	8.409	286	34.1
321	Semibalanus balanoides	Kongsfjorden	K3	S1	78.968056	11.485556	A	6	2002	301-321	338381	8243	84.60	2.89	87.48	8.455	339	40.1
426	Semibalanus balanoides	Kongsfjorden	K2	S2	78.984722	11.969167	A	6	2002	429-438	312342	9908	78.09	3.47	81.55	7.805	408	52.2
427	Semibalanus balanoides	Kongsfjorden	K2	S2	78.984722	11.969167	A	6	2002	429-438	336148	4782	84.04	1.67	85.71	8.400	197	23.4
434	Semibalanus balanoides	Kongsfjorden	K2	S2	78.984722	11.969167	C	6	2002	429-438	372742	6690	93.19	2.34	95.53	9.314	275	29.5
435	Semibalanus balanoides	Kongsfjorden	K2	S2	78.984722	11.969167	C	6	2002	429-438	345006	7228	86.25	2.53	88.78	8.621	297	34.5
436	Semibalanus balanoides	Kongsfjorden	K2	S2	78.984722	11.969167	C	6	2002	429-438	343140	5556	85.78	1.94	87.73	8.574	229	26.7
438	Semibalanus balanoides	Kongsfjorden	K2	S2	78.984722	11.969167	C	6	2002	429-438	350805	6723	87.70	2.35	90.05	8.766	277	31.6
180	Harmeria scutulata	Hornsund	H3	S1	76.935556	15.801111	A	12	2002	180-203	355224	12751	88.81	4.46	93.27	8.876	525	59.1
181	Harmeria scutulata	Hornsund	H3	S1	76.935556	15.801111	A	12	2002	180-203	379937	13654	94.98	4.78	99.76	9.494	562	59.2
182	Harmeria scutulata	Hornsund	H3	S1	76.935556	15.801111	A	12	2002	180-203	342973	12508	85.74	4.38	90.12	8.570	515	60.0
184	Harmeria scutulata	Hornsund	H3	S1	76.935556	15.801111	A	12	2002	180-203	332621	13809	83.16	4.83	87.99	8.311	568	68.3
185	Harmeria scutulata	Hornsund	H3	S1	76.935556	15.801111	B	12	2002	180-203	323040	13013	80.76	4.55	85.31	8.072	535	66.3
187	Harmeria scutulata	Hornsund	H3	S1	76.935556	15.801111	B	12	2002	180-203	305691	11991	76.42	4.20	80.62	7.638	493	64.6
189	Harmeria scutulata	Hornsund	H3	S1	76.935556	15.801111	B	12	2002	180-203	312131	12953	78.03	4.53	82.57	7.799	533	68.3
190	Harmeria scutulata	Hornsund	H3	S1	76.935556	15.801111	C	12	2002	180-203	306060	11808	76.52	4.13	80.65	7.648	486	63.5
192	Harmeria scutulata	Hornsund	H3	S1	76.935556	15.801111	C	12	2002	180-203	314584	12908	78.65	4.52	83.16	7.861	531	67.5
193	Harmeria scutulata	Hornsund	H3	S1	76.935556	15.801111	C	12	2002	180-203	360215	16511	90.05	5.78	95.83	9.001	679	75.5
194	Harmeria scutulata	Hornsund	H3	S1	76.935556	15.801111	C	12	2002	180-203	345670	12440	86.42	4.35	90.77	8.637	512	59.2
211	Harmeria scutulata	Hornsund	H3	S2	76.951111	15.918333	A	12	2002	209-238	328314	12936	82.08	4.53	86.61	8.204	532	64.9
212	Harmeria scutulata	Hornsund	H3	S2	76.951111	15.918333	A	12	2002	209-238	306346	13134	76.59	4.60	81.18	7.655	540	70.6
213	Harmeria scutulata	Hornsund	H3	S2	76.951111	15.918333	A	12	2002	209-238	301510	17762	75.38	6.22	81.59	7.534	731	97.0
214	Harmeria scutulata	Hornsund	H3	S2	76.951111	15.918333	B	12	2002	209-238	343320	12044	85.83	4.22	90.05	8.579	495	57.8
215	Harmeria scutulata	Hornsund	H3	S2	76.951111	15.918333	B	12	2002	209-238	349152	12774	87.29	4.47	91.76	8.724	525	60.2
216	Harmeria scutulata	Hornsund	H3	S2	76.951111	15.918333	B	12	2002	209-238	348024	12739	87.01	4.46	91.46	8.696	524	60.3
217	Harmeria scutulata	Hornsund	H3	S2	76.951111	15.918333	B	12	2002	209-238	353937	12981	88.48	4.54	93.03	8.844	534	60.4
218	Harmeria scutulata	Hornsund	H3	S2	76.951111	15.918333	B	12	2002	209-238	351073	13010	87.77	4.55	92.32	8.772	535	61.0
219	Harmeria scutulata	Hornsund	H3	S2	76.951111	15.918333	C	12	2002	209-238	333556	13010	83.39	4.55	87.94	8.335	535	64.2
220	Harmeria scutulata	Hornsund	H3	S2	76.951111	15.918333	C	12	2002	209-238	349436	13337	87.36	4.67	92.03	8.732	549	62.8
221	Harmeria scutulata	Hornsund	H3	S2	76.951111	15.918333	C	12	2002	209-238	362779	13924	90.69	4.87	95.57	9.065	573	63.2
222	Harmeria scutulata	Hornsund	H3	S2	76.951111	15.918333	C	12	2002	209-238	315414	13115	78.85	4.59	83.44	7.881	540	68.5
223	Harmeria scutulata	Hornsund	H3	S2	76.951111	15.918333	C	12	2002	209-238	319747	13490	79.94	4.72	84.66	7.990	555	69.5
195	Semibalanus balanoides	Hornsund	H2	S1	76.935556	15.801111	A	12	2002	180-203	329282	6623	82.32	2.32	84.64	8.228	272	33.1
196	Semibalanus balanoides	Hornsund	H2	S1	76.935556	15.801111	A	12	2002	180-203	343744	5935	85.94	2.08	88.01	8.589	244	28.4
197	Semibalanus balanoides	Hornsund	H2	S1	76.935556	15.801111	A	12	2002	180-203	379447	4079	94.86	1.43	96.29	9.481	168	17.7
198	Semibalanus balanoides	Hornsund	H2	S1	76.935556	15.801111	A	12	2002	180-203	389094	4173	97.27	1.46	98.73	9.722	172	17.7
199	Semibalanus balanoides	Hornsund	H2	S1	76.935556	15.801111	A	12	2002	180-203	393946	4381	98.49	1.53	100.02	9.844	180	18.3
200	Semibalanus balanoides	Hornsund	H2	S1	76.935556	15.801111	B	12	2002	180-203	406063	4066	101.52	1.42	102.94	10.146	167	16.5
201	Semibalanus balanoides	Hornsund	H2	S1	76.935556	15.801111	B	12	2002	180-203	399295	4396	99.82	1.54	101.36	9.977	181	18.1
203	Semibalanus balanoides	Hornsund	H2	S1	76.935556	15.801111	B	12	2002	180-203	389292	4530	97.32	1.59	98.91	9.727	186	19.2
204	Semibalanus balanoides	Hornsund	H2	S1	76.935556	15.801111	B	12	2002	180-203	374341	4772	93.59	1.67	95.26	9.354	196	21.0
205	Semibalanus balanoides	Hornsund	H2	S1	76.935556	15.801111	C	12	2002	180-203	398438	5369	99.61	1.88	101.49	9.956	221	22.2
206	Semibalanus balanoides	Hornsund	H2	S1	76.935556	15.801111	C	12	2002	180-203	412217	6376	103.05	2.23	105.29	10.300	262	25.5
207	Semibalanus balanoides	Hornsund	H2	S1	76.935556	15.801111	C	12	2002	180-203	392440	6828	98.11	2.39	100.50	9.806	281	28.6
208	Semibalanus balanoides	Hornsund	H2	S1	76.935556	15.801111	C	12	2002	180-203	308977	11960	77.24	4.19	81.43	7.721	492	63.7
224	Semibalanus balanoides	Hornsund	H3	S2	76.951111	15.918333	A	12	2002	209-238	335526	5306	83.88	1.86	85.74	8.384	218	26.0
225	Semibalanus balanoides	Hornsund	H3	S2	76.951111	15.918333	A	12	2002	209-238	400093	4043	100.02	1.42	101.44	9.997	166	16.6
226	Semibalanus balanoides	Hornsund	H3	S2	76.951111	15.918333	A	12	2002	209-238	387969	4229	96.99	1.48	98.47	9.694	174	17.9
227	Semibalanus balanoides	Hornsund	H3	S2	76.951111	15.918333	A	12	2002	209-238	363723	7897	90.93	2.76	93.69	9.089	325	35.7
228	Semibalanus balanoides	Hornsund	H3	S2	76.951111	15.918333	A	12	2002	209-238	342210	5564	85.55	1.95	87.50	8.551	229	26.8
229	Semibalanus balanoides	Hornsund	H3	S2	76.951111	15.918333	B	12	2002	209-238	326758	5815	81.69	2.04	83.72	8.165	239	29.3
230	Semibalanus balanoides	Hornsund	H3	S2	76.951111	15.918333	B	12	2002	209-238	396542	5042	99.14	1.76	100.90	9.909	207	20.9
232	Semibalanus balanoides	Hornsund	H3	S2	76.951111	15.918333	B	12	2002	209-238	349328	5456	87.33	1.91	89.24	8.729	224	25.7
234	Semibalanus balanoides	Hornsund	H3	S2	76.951111	15.918333	C	12	2002	209-238	337966	6430	84.49	2.25	86.74	8.445	265	31.3
235	Semibalanus balanoides	Hornsund	H3	S2	76.951111	15.918333	C	12	2002	209-238	367377	5083	91.84	1.78	93.62	9.180	209	22.8
236	Semibalanus balanoides	Hornsund	H3	S2	76.951111	15.918333	C	12	2002	209-238	357075	5642	89.27	1.97	91.24	8.922	232	26.0
237	Semibalanus balanoides	Hornsund	H3	S2	76.951111	15.918333	C	12	2002	209-238	379001	5685	94.75	1.99	96.74	9.470	234	24.7
238	Semibalanus balanoides	Hornsund	H3	S2	76.951111	15.918333	C	12	2002	209-238	376182	4574	94.05	1.60	95.65	9.400	188	20.0
97	Harmeria scutulata	Isfjorden	S1	NA	78.201944	15.233611	A	12	2006	3	351505	13740	87.88	4.81	92.69	8.783	565	64.3
557	Harmeria scutulata	Isfjorden	S1	NA	78.201944	15.233611	C	12	2007	5	326969	14695	81.74	5.14	86.89	8.170	604	74.0
558	Harmeria scutulata	Isfjorden	S1	NA	78.201944	15.233611	C	12	2007	5	336053	14740	84.01	5.16	89.17	8.397	606	72.2
559	Harmeria scutulata	Isfjorden	S1	NA	78.201944	15.233611	C	12	2007	5	352516	14822	88.13	5.19	93.32	8.809	610	69.2
560	Harmeria scutulata	Isfjorden	S1	NA	78.201944	15.233611	C	12	2007	5	340569	14324	85.14	5.01	90.16	8.510	589	69.2
562	Harmeria scutulata	Isfjorden	S1	NA	78.201944	15.233611	C	12	2007	5	342285	15127	85.57	5.29	90.87	8.553	622	72.8
630	Harmeria scutulata	Isfjorden	S1	NA	78.201944	15.233611	A	12	2008	623-641	313821	13611	78.46	4.76	83.22	7.842	560	71.4
631	Harmeria scutulata	Isfjorden	S1	NA	78.201944	15.233611	A	12	2008	623-641	319764	14067	79.94	4.92	84.86	7.990	579	72.4
632	Harmeria scutulata	Isfjorden	S1	NA	78.201944	15.233611	A	12	2008	623-641	309323	13456	77.33	4.71	82.04	7.729	553	71.6
633	Harmeria scutulata	Isfjorden	S1	NA	78.201944	15.233611	A	12	2008	623-641	308285	14066	77.07	4.92	81.99	7.703	579	75.1
634	Harmeria scutulata	Isfjorden	S1	NA	78.201944	15.233611	A	12	2008	623-641	381855	14387	95.46	5.04	100.50	9.542	592	62.0
635	Harmeria scutulata	Isfjorden	S1	NA	78.201944	15.233611	A	12	2008	623-641	325741	14032	81.44	4.91	86.35	8.139	577	70.9
636	Harmeria scutulata	Isfjorden	S1	NA	78.201944	15.233611	A	12	2008	623-641	320506	13829	80.13	4.84	84.97	8.009	569	71.0
701	Harmeria scutulata	Isfjorden	S1	NA	78.201944	15.233611	NA	12	2009	694-711	318817	14431	79.70	5.05	84.76	7.966	594	74.5
702	Harmeria scutulata	Isfjorden	S1	NA	78.201944	15.233611	NA	12	2009	694-711	334215	15712	83.55	5.50	89.05	8.351	646	77.4
704	Harmeria scutulata	Isfjorden	S1	NA	78.201944	15.233611	NA	12	2009	694-711	320362	15468	80.09	5.41	85.50	8.005	636	79.5
705	Harmeria scutulata	Isfjorden	S1	NA	78.201944	15.233611	NA	12	2009	694-711	358442	16874	89.61	5.91	95.52	8.957	694	77.5
706	Harmeria scutulata	Isfjorden	S1	NA	78.201944	15.233611	NA	12	2009	694-711	326666	14552	81.67	5.09	86.76	8.163	599	73.3
707	Harmeria scutulata	Isfjorden	S1	NA	78.201944	15.233611	NA	12	2009	694-711	337233	15653	84.31	5.48	89.79	8.427	644	76.4
62	Paradexiospira violacea	Isfjorden	S1	NA	78.201944	15.233611	C	12	2005	2	397549	19213	99.39	6.72	106.11	9.934	790	79.6
99	Paradexiospira violacea	Isfjorden	S1	NA	78.201944	15.233611	A	12	2006	3	376621	15031	94.16	5.26	99.42	9.411	618	65.7
100	Paradexiospira violacea	Isfjorden	S1	NA	78.201944	15.233611	A	12	2006	3	381843	14217	95.46	4.98	100.44	9.541	585	61.3
101	Paradexiospira violacea	Isfjorden	S1	NA	78.201944	15.233611	A	12	2006	3	384893	13508	96.22	4.73	100.95	9.618	556	57.8
102	Paradexiospira violacea	Isfjorden	S1	NA	78.201944	15.233611	A	12	2006	3	356553	15467	89.14	5.41	94.55	8.909	636	71.4
103	Paradexiospira violacea	Isfjorden	S1	NA	78.201944	15.233611	A	12	2006	3	358246	15162	89.56	5.31	94.87	8.952	624	69.7
524	Paradexiospira violacea	Isfjorden	S2	NA	78.183889	15.135278	A	12	2006	4	395294	14739	98.82	5.16	103.98	9.877	606	61.4
525	Paradexiospira violacea	Isfjorden	S2	NA	78.183889	15.135278	A	12	2006	4	379574	14013	94.89	4.90	99.80	9.485	576	60.8
526	Paradexiospira violacea	Isfjorden	S2	NA	78.183889	15.135278	A	12	2006	4	374347	15094	93.59	5.28	98.87	9.354	621	66.4
527	Paradexiospira violacea	Isfjorden	S2	NA	78.183889	15.135278	A	12	2006	4	374182	15178	93.55	5.31	98.86	9.350	624	66.8
528	Paradexiospira violacea	Isfjorden	S2	NA	78.183889	15.135278	A	12	2006	4	372930	15162	93.23	5.31	98.54	9.319	624	66.9
529	Paradexiospira violacea	Isfjorden	S2	NA	78.183889	15.135278	A	12	2006	4	377822	13711	94.46	4.80	99.25	9.441	564	59.7
550	Paradexiospira violacea	Isfjorden	S1	NA	78.201944	15.233611	A	12	2007	5	404256	15955	101.06	5.58	106.65	10.101	656	65.0
551	Paradexiospira violacea	Isfjorden	S1	NA	78.201944	15.233611	A	12	2007	5	382377	14183	95.59	4.96	100.56	9.555	583	61.1
552	Paradexiospira violacea	Isfjorden	S1	NA	78.201944	15.233611	A	12	2007	5	387277	15757	96.82	5.52	102.33	9.677	648	67.0
553	Paradexiospira violacea	Isfjorden	S1	NA	78.201944	15.233611	A	12	2007	5	372256	15037	93.06	5.26	98.33	9.302	619	66.5
554	Paradexiospira violacea	Isfjorden	S1	NA	78.201944	15.233611	A	12	2007	5	392638	15897	98.16	5.56	103.72	9.811	654	66.7
555	Paradexiospira violacea	Isfjorden	S1	NA	78.201944	15.233611	A	12	2007	5	382793	15804	95.70	5.53	101.23	9.565	650	68.0
556	Paradexiospira violacea	Isfjorden	S1	NA	78.201944	15.233611	A	12	2007	5	364549	15884	91.14	5.56	96.70	9.109	653	71.7
708	Paradexiospira violacea	Isfjorden	S1	NA	78.201944	15.233611	NA	12	2009	694-711	352879	15900	88.22	5.57	93.78	8.818	654	74.2
709	Paradexiospira violacea	Isfjorden	S1	NA	78.201944	15.233611	NA	12	2009	694-711	360158	15404	90.04	5.39	95.43	8.999	634	70.4
710	Paradexiospira violacea	Isfjorden	S1	NA	78.201944	15.233611	NA	12	2009	694-711	317543	15522	79.39	5.43	84.82	7.935	639	80.5
711	Paradexiospira violacea	Isfjorden	S1	NA	78.201944	15.233611	NA	12	2009	694-711	342870	16626	85.72	5.82	91.54	8.567	684	79.8
27	Semibalanus balanoides	Isfjorden	S2	NA	78.183889	15.135278	B	12	2005	1	336619	3260	84.15	1.14	85.30	8.411	134	15.9
28	Semibalanus balanoides	Isfjorden	S2	NA	78.183889	15.135278	B	12	2005	1	318235	3609	79.56	1.26	80.82	7.952	148	18.7
29	Semibalanus balanoides	Isfjorden	S2	NA	78.183889	15.135278	B	12	2005	1	402726	3345	100.68	1.17	101.85	10.063	138	13.7
90	Semibalanus balanoides	Isfjorden	S1	NA	78.201944	15.233611	A	12	2006	3	355505	8629	88.88	3.02	91.90	8.883	355	40.0
91	Semibalanus balanoides	Isfjorden	S1	NA	78.201944	15.233611	A	12	2006	3	339204	9363	84.80	3.28	88.08	8.476	385	45.4
92	Semibalanus balanoides	Isfjorden	S1	NA	78.201944	15.233611	A	12	2006	3	329804	9301	82.45	3.26	85.71	8.241	383	46.4
93	Semibalanus balanoides	Isfjorden	S1	NA	78.201944	15.233611	A	12	2006	3	345348	7227	86.34	2.53	88.87	8.629	297	34.5
94	Semibalanus balanoides	Isfjorden	S1	NA	78.201944	15.233611	A	12	2006	3	351505	9803	87.88	3.43	91.31	8.783	403	45.9
518	Semibalanus balanoides	Isfjorden	S2	NA	78.183889	15.135278	A	12	2006	4	333432	9622	83.36	3.37	86.73	8.332	396	47.5
519	Semibalanus balanoides	Isfjorden	S2	NA	78.183889	15.135278	A	12	2006	4	366896	7735	91.72	2.71	94.43	9.168	318	34.7
520	Semibalanus balanoides	Isfjorden	S2	NA	78.183889	15.135278	A	12	2006	4	400411	7456	100.10	2.61	102.71	10.005	307	30.7
521	Semibalanus balanoides	Isfjorden	S2	NA	78.183889	15.135278	A	12	2006	4	362339	8129	90.58	2.85	93.43	9.054	334	36.9
522	Semibalanus balanoides	Isfjorden	S2	NA	78.183889	15.135278	A	12	2006	4	343729	8365	85.93	2.93	88.86	8.589	344	40.1
523	Semibalanus balanoides	Isfjorden	S2	NA	78.183889	15.135278	A	12	2006	4	344082	7711	86.02	2.70	88.72	8.598	317	36.9
543	Semibalanus balanoides	Isfjorden	S1	NA	78.201944	15.233611	A	12	2007	5	394356	4953	98.59	1.73	100.32	9.854	204	20.7
544	Semibalanus balanoides	Isfjorden	S1	NA	78.201944	15.233611	A	12	2007	5	356617	5603	89.15	1.96	91.12	8.911	231	25.9
545	Semibalanus balanoides	Isfjorden	S1	NA	78.201944	15.233611	A	12	2007	5	351139	6491	87.78	2.27	90.06	8.774	267	30.4
546	Semibalanus balanoides	Isfjorden	S1	NA	78.201944	15.233611	A	12	2007	5	356682	6833	89.17	2.39	91.56	8.913	281	31.5
547	Semibalanus balanoides	Isfjorden	S1	NA	78.201944	15.233611	A	12	2007	5	374003	5888	93.50	2.06	95.56	9.345	242	25.9
548	Semibalanus balanoides	Isfjorden	S1	NA	78.201944	15.233611	A	12	2007	5	398856	6460	99.71	2.26	101.97	9.966	266	26.7
549	Semibalanus balanoides	Isfjorden	S1	NA	78.201944	15.233611	A	12	2007	5	366293	6268	91.57	2.19	93.77	9.153	258	28.2
598	Semibalanus balanoides	Isfjorden	S2	NA	78.183889	15.135278	C	12	2007	x	345507	6349	86.38	2.22	88.60	8.633	261	30.3
624	Semibalanus balanoides	Isfjorden	S1	NA	78.201944	15.233611	A	12	2008	623-641	396293	6369	99.07	2.23	101.30	9.902	262	26.5
625	Semibalanus balanoides	Isfjorden	S1	NA	78.201944	15.233611	A	12	2008	623-641	326178	8098	81.54	2.83	84.38	8.150	333	40.9
626	Semibalanus balanoides	Isfjorden	S1	NA	78.201944	15.233611	A	12	2008	623-641	379360	6845	94.84	2.40	97.24	9.479	282	29.7
627	Semibalanus balanoides	Isfjorden	S1	NA	78.201944	15.233611	A	12	2008	623-641	353399	6317	88.35	2.21	90.56	8.831	260	29.4
628	Semibalanus balanoides	Isfjorden	S1	NA	78.201944	15.233611	A	12	2008	623-641	353357	5525	88.34	1.93	90.27	8.830	227	25.7
694	Semibalanus balanoides	Isfjorden	S1	NA	78.201944	15.233611	NA	12	2009	694-711	318594	4681	79.65	1.64	81.29	7.961	193	24.2
695	Semibalanus balanoides	Isfjorden	S1	NA	78.201944	15.233611	NA	12	2009	694-711	322866	4986	80.72	1.75	82.46	8.068	205	25.4
698	Semibalanus balanoides	Isfjorden	S1	NA	78.201944	15.233611	NA	12	2009	694-711	336775	4501	84.19	1.58	85.77	8.415	185	22.0
699	Semibalanus balanoides	Isfjorden	S1	NA	78.201944	15.233611	NA	12	2009	694-711	335634	5542	83.91	1.94	85.85	8.387	228	27.2
700	Semibalanus balanoides	Isfjorden	S1	NA	78.201944	15.233611	NA	12	2009	694-711	320048	5723	80.01	2.00	82.01	7.997	235	29.4
734	Semibalanus balanoides	Isfjorden	S2	NA	78.183889	15.135278	NA	12	2009	x	337224	5192	84.31	1.82	86.12	8.426	214	25.3
348	Harmeria scutulata	Kongsfjorden	K2	S1	78.984722	11.969167	A	12	2002	338-362	308480	14240	77.12	4.98	82.10	7.708	586	76.0
349	Harmeria scutulata	Kongsfjorden	K2	S1	78.984722	11.969167	A	12	2002	338-362	345994	13773	86.50	4.82	91.32	8.646	567	65.5
350	Harmeria scutulata	Kongsfjorden	K2	S1	78.984722	11.969167	A	12	2002	338-362	328118	13852	82.03	4.85	86.88	8.199	570	69.5
351	Harmeria scutulata	Kongsfjorden	K2	S1	78.984722	11.969167	A	12	2002	338-362	334272	7406	83.57	2.59	86.16	8.353	305	36.5
373	Harmeria scutulata	Kongsfjorden	K2	S1	78.984722	11.969167	B	12	2002	363-375	332831	13792	83.21	4.83	88.03	8.317	567	68.2
375	Harmeria scutulata	Kongsfjorden	K2	S1	78.984722	11.969167	B	12	2002	363-375	317747	13984	79.44	4.89	84.33	7.940	575	72.5
239	Paradexiospira violacea	Kongsfjorden	K3	S1	78.968056	11.485556	A	12	2002	239-256	393307	13282	98.33	4.65	102.98	9.828	546	55.6
240	Paradexiospira violacea	Kongsfjorden	K3	S1	78.968056	11.485556	A	12	2002	239-256	398210	16358	99.55	5.73	105.28	9.950	673	67.6
241	Paradexiospira violacea	Kongsfjorden	K3	S1	78.968056	11.485556	A	12	2002	239-256	388659	15019	97.16	5.26	102.42	9.712	618	63.6
242	Paradexiospira violacea	Kongsfjorden	K3	S1	78.968056	11.485556	A	12	2002	239-256	392301	13552	98.08	4.74	102.82	9.803	557	56.9
243	Paradexiospira violacea	Kongsfjorden	K3	S1	78.968056	11.485556	A	12	2002	239-256	403397	12791	100.85	4.48	105.33	10.080	526	52.2
247	Paradexiospira violacea	Kongsfjorden	K3	S1	78.968056	11.485556	B	12	2002	239-256	393519	13768	98.38	4.82	103.20	9.833	566	57.6
248	Paradexiospira violacea	Kongsfjorden	K3	S1	78.968056	11.485556	B	12	2002	239-256	388332	14317	97.08	5.01	102.09	9.703	589	60.7
249	Paradexiospira violacea	Kongsfjorden	K3	S1	78.968056	11.485556	B	12	2002	239-256	391193	15149	97.80	5.30	103.10	9.775	623	63.8
250	Paradexiospira violacea	Kongsfjorden	K3	S1	78.968056	11.485556	B	12	2002	239-256	385685	13986	96.42	4.90	101.32	9.637	575	59.7
251	Paradexiospira violacea	Kongsfjorden	K3	S1	78.968056	11.485556	B	12	2002	239-256	395603	11995	98.90	4.20	103.10	9.885	493	49.9
252	Paradexiospira violacea	Kongsfjorden	K3	S1	78.968056	11.485556	C	12	2002	239-256	403527	12184	100.88	4.26	105.15	10.083	501	49.7
253	Paradexiospira violacea	Kongsfjorden	K3	S1	78.968056	11.485556	C	12	2002	239-256	393305	13848	98.33	4.85	103.17	9.828	570	58.0
254	Paradexiospira violacea	Kongsfjorden	K3	S1	78.968056	11.485556	C	12	2002	239-256	378793	13717	94.70	4.80	99.50	9.465	564	59.6
255	Paradexiospira violacea	Kongsfjorden	K3	S1	78.968056	11.485556	C	12	2002	239-256	406714	12516	101.68	4.38	106.06	10.163	515	50.7
256	Paradexiospira violacea	Kongsfjorden	K3	S1	78.968056	11.485556	C	12	2002	239-256	401548	14054	100.39	4.92	105.31	10.034	578	57.6
322	Paradexiospira violacea	Kongsfjorden	K3	S2	78.968056	11.485556	A	12	2002	322-337	367394	14178	91.85	4.96	96.81	9.180	583	63.5
323	Paradexiospira violacea	Kongsfjorden	K3	S2	78.968056	11.485556	A	12	2002	322-337	371757	15596	92.94	5.46	98.40	9.289	642	69.1
324	Paradexiospira violacea	Kongsfjorden	K3	S2	78.968056	11.485556	A	12	2002	322-337	353970	14890	88.49	5.21	93.70	8.845	613	69.3
326	Paradexiospira violacea	Kongsfjorden	K3	S2	78.968056	11.485556	A	12	2002	322-337	388033	14507	97.01	5.08	102.09	9.696	597	61.5
327	Paradexiospira violacea	Kongsfjorden	K3	S2	78.968056	11.485556	B	12	2002	322-337	360868	15461	90.22	5.41	95.63	9.017	636	70.5
328	Paradexiospira violacea	Kongsfjorden	K3	S2	78.968056	11.485556	B	12	2002	322-337	385152	13001	96.29	4.55	100.84	9.624	535	55.6
330	Paradexiospira violacea	Kongsfjorden	K3	S2	78.968056	11.485556	B	12	2002	322-337	380368	27534	95.09	9.64	104.73	9.504	1133	119.2
331	Paradexiospira violacea	Kongsfjorden	K3	S2	78.968056	11.485556	B	12	2002	322-337	386168	13572	96.54	4.75	101.29	9.649	558	57.9
332	Paradexiospira violacea	Kongsfjorden	K3	S2	78.968056	11.485556	B	12	2002	322-337	390407	12831	97.60	4.49	102.09	9.755	528	54.1
333	Paradexiospira violacea	Kongsfjorden	K3	S2	78.968056	11.485556	C	12	2002	322-337	372374	15500	93.09	5.42	98.52	9.305	638	68.5
334	Paradexiospira violacea	Kongsfjorden	K3	S2	78.968056	11.485556	C	12	2002	322-337	380954	18368	95.24	6.43	101.67	9.519	756	79.4
335	Paradexiospira violacea	Kongsfjorden	K3	S2	78.968056	11.485556	C	12	2002	322-337	380978	14143	95.24	4.95	100.19	9.520	582	61.1
336	Paradexiospira violacea	Kongsfjorden	K3	S2	78.968056	11.485556	C	12	2002	322-337	380848	14356	95.21	5.02	100.24	9.516	591	62.1
343	Paradexiospira violacea	Kongsfjorden	K2	S1	78.984722	11.969167	A	12	2002	338-362	389149	12220	97.29	4.28	101.56	9.724	503	51.7
344	Paradexiospira violacea	Kongsfjorden	K2	S1	78.984722	11.969167	A	12	2002	338-362	390070	12614	97.52	4.41	101.93	9.747	519	53.2
345	Paradexiospira violacea	Kongsfjorden	K2	S1	78.984722	11.969167	A	12	2002	338-362	373336	13968	93.33	4.89	98.22	9.329	575	61.6
346	Paradexiospira violacea	Kongsfjorden	K2	S1	78.984722	11.969167	A	12	2002	338-362	373345	14212	93.34	4.97	98.31	9.329	585	62.7
347	Paradexiospira violacea	Kongsfjorden	K2	S1	78.984722	11.969167	A	12	2002	338-362	383595	13002	95.90	4.55	100.45	9.585	535	55.8
358	Paradexiospira violacea	Kongsfjorden	K2	S1	78.984722	11.969167	B	12	2002	338-362	388853	12340	97.21	4.32	101.53	9.716	508	52.2
359	Paradexiospira violacea	Kongsfjorden	K2	S1	78.984722	11.969167	B	12	2002	338-362	383045	15132	95.76	5.30	101.06	9.571	622	65.0
360	Paradexiospira violacea	Kongsfjorden	K2	S1	78.984722	11.969167	B	12	2002	338-362	361338	12905	90.33	4.52	94.85	9.029	531	58.8
361	Paradexiospira violacea	Kongsfjorden	K2	S1	78.984722	11.969167	B	12	2002	338-362	399143	12627	99.79	4.42	104.21	9.974	519	52.1
362	Paradexiospira violacea	Kongsfjorden	K2	S1	78.984722	11.969167	B	12	2002	338-362	397461	13378	99.37	4.68	104.05	9.932	550	55.4
363	Paradexiospira violacea	Kongsfjorden	K2	S1	78.984722	11.969167	C	12	2002	363-375	388348	12748	97.09	4.46	101.55	9.704	524	54.0
364	Paradexiospira violacea	Kongsfjorden	K2	S1	78.984722	11.969167	C	12	2002	363-375	403125	11904	100.78	4.17	104.95	10.073	490	48.6
365	Paradexiospira violacea	Kongsfjorden	K2	S1	78.984722	11.969167	C	12	2002	363-375	372011	14119	93.00	4.94	97.94	9.296	581	62.5
376	Paradexiospira violacea	Kongsfjorden	K1	S2	79.018889	11.818889	A	12	2002	376-393	380856	13019	95.21	4.56	99.77	9.517	536	56.3
377	Paradexiospira violacea	Kongsfjorden	K1	S2	79.018889	11.818889	A	12	2002	376-393	385683	12977	96.42	4.54	100.96	9.637	534	55.4
378	Paradexiospira violacea	Kongsfjorden	K1	S2	79.018889	11.818889	A	12	2002	376-393	379184	14037	94.80	4.91	99.71	9.475	577	60.9
379	Paradexiospira violacea	Kongsfjorden	K1	S2	79.018889	11.818889	A	12	2002	376-393	340180	23785	85.05	8.32	93.37	8.500	978	115.1
380	Paradexiospira violacea	Kongsfjorden	K1	S2	79.018889	11.818889	A	12	2002	376-393	376407	22948	94.10	8.03	102.13	9.405	944	100.4
381	Paradexiospira violacea	Kongsfjorden	K1	S2	79.018889	11.818889	B	12	2002	376-393	380881	14160	95.22	4.96	100.18	9.517	582	61.2
382	Paradexiospira violacea	Kongsfjorden	K1	S2	79.018889	11.818889	B	12	2002	376-393	347384	16319	86.85	5.71	92.56	8.680	671	77.3
383	Paradexiospira violacea	Kongsfjorden	K1	S2	79.018889	11.818889	B	12	2002	376-393	371288	14804	92.82	5.18	98.00	9.278	609	65.6
384	Paradexiospira violacea	Kongsfjorden	K1	S2	79.018889	11.818889	B	12	2002	376-393	356460	17058	89.11	5.97	95.09	8.907	702	78.8
385	Paradexiospira violacea	Kongsfjorden	K1	S2	79.018889	11.818889	B	12	2002	376-393	354872	15739	88.72	5.51	94.23	8.867	647	73.0
386	Paradexiospira violacea	Kongsfjorden	K1	S2	79.018889	11.818889	C	12	2002	376-393	347613	15900	86.90	5.57	92.47	8.686	654	75.3
387	Paradexiospira violacea	Kongsfjorden	K1	S2	79.018889	11.818889	C	12	2002	376-393	358137	15655	89.53	5.48	95.01	8.949	644	72.0
388	Paradexiospira violacea	Kongsfjorden	K1	S2	79.018889	11.818889	C	12	2002	376-393	365051	15381	91.26	5.38	96.65	9.122	633	69.4
389	Paradexiospira violacea	Kongsfjorden	K1	S2	79.018889	11.818889	C	12	2002	376-393	360139	16158	90.03	5.66	95.69	8.999	665	73.9
390	Paradexiospira violacea	Kongsfjorden	K1	S2	79.018889	11.818889	C	12	2002	376-393	366948	14126	91.74	4.94	96.68	9.169	581	63.4
245	Semibalanus balanoides	Kongsfjorden	K3	S1	78.968056	11.485556	A	12	2002	239-256	374678	8082	93.67	2.83	96.50	9.362	332	35.5
246	Semibalanus balanoides	Kongsfjorden	K3	S1	78.968056	11.485556	A	12	2002	239-256	332628	8486	83.16	2.97	86.13	8.312	349	42.0
338	Semibalanus balanoides	Kongsfjorden	K2	S1	78.984722	11.969167	A	12	2002	338-362	382806	6930	95.70	2.43	98.13	9.565	285	29.8
339	Semibalanus balanoides	Kongsfjorden	K2	S1	78.984722	11.969167	A	12	2002	338-362	390403	7499	97.60	2.62	100.23	9.755	308	31.6
340	Semibalanus balanoides	Kongsfjorden	K2	S1	78.984722	11.969167	A	12	2002	338-362	398666	6897	99.67	2.41	102.08	9.962	284	28.5
341	Semibalanus balanoides	Kongsfjorden	K2	S1	78.984722	11.969167	A	12	2002	338-362	400886	7418	100.22	2.60	102.82	10.017	305	30.5
342	Semibalanus balanoides	Kongsfjorden	K2	S1	78.984722	11.969167	A	12	2002	338-362	384278	7836	96.07	2.74	98.81	9.602	322	33.6
353	Semibalanus balanoides	Kongsfjorden	K2	S1	78.984722	11.969167	B	12	2002	338-362	395256	6579	98.81	2.30	101.12	9.876	271	27.4
354	Semibalanus balanoides	Kongsfjorden	K2	S1	78.984722	11.969167	B	12	2002	338-362	402610	8635	100.65	3.02	103.67	10.060	355	35.3
355	Semibalanus balanoides	Kongsfjorden	K2	S1	78.984722	11.969167	B	12	2002	338-362	386571	9251	96.64	3.24	99.88	9.659	381	39.4
356	Semibalanus balanoides	Kongsfjorden	K2	S1	78.984722	11.969167	B	12	2002	338-362	383956	9160	95.99	3.21	99.20	9.594	377	39.3
357	Semibalanus balanoides	Kongsfjorden	K2	S1	78.984722	11.969167	B	12	2002	338-362	390639	7019	97.66	2.46	100.12	9.761	289	29.6
368	Semibalanus balanoides	Kongsfjorden	K2	S1	78.984722	11.969167	C	12	2002	363-375	336290	7402	84.07	2.59	86.66	8.403	304	36.2
370	Semibalanus balanoides	Kongsfjorden	K2	S1	78.984722	11.969167	C	12	2002	363-375	395479	6612	98.87	2.31	101.18	9.882	272	27.5
391	Semibalanus balanoides	Kongsfjorden	K2	S2	79.018889	11.818889	A	12	2002	376-393	364898	4561	91.22	1.60	92.82	9.118	188	20.6
392	Semibalanus balanoides	Kongsfjorden	K2	S2	79.018889	11.818889	A	12	2002	376-393	327097	6993	81.77	2.45	84.22	8.173	288	35.2
